# Supplementary material for: MMS22L Expression as a Predictive Biomarker for the Efficacy of Neoadjuvant Chemoradiotherapy in Oesophageal Squamous Cell Carcinoma
Source: Front Oncol. 2021 Sep 30;11:711642. doi: 10.3389/fonc.2021.711642 (PMC8514954; doi:10.3389/fonc.2021.711642)
Supplement: Supplementary file 2 [file Table_1.xlsx]

## Sheet: Sheet1
publications used	Title	DOI/PMID
	p53 sequence analysis predicts treatment response and outcome of patients with esophageal carcinoma	10.1002/(sici)1097-0142(19980701)83:1
	Mutations in zinc-binding domains of p53 as a prognostic marker of esophageal-cancer patients	10.1111/j.1349-7006.2000.tb00931.x
	Molecular signature linked to acquired resistance to cisplatin in esophageal cancer cells	10.1016/j.canlet.2004.01.038
	Pharmacogenetics in esophageal cancer	10.1053/j.seminoncol.2005.04.031
	Genetic variations in radiation and chemotherapy drug action pathways predict clinical outcomes in esophageal cancer	10.1200/jco.2005.03.6640
	Favorable genetic polymorphisms predictive of clinical outcome of chemoradiotherapy for stage II/III esophageal squamous cell carcinoma in Japanese	10.1097/01.coc.0000256059.88247.25
	Cisplatin plus weekly CPT-11/docetaxel in advanced esophagogastric cancer: a phase I study with pharmacogenetic assessment of XPD, XRCC3 and UGT1A1 polymorphisms	10.1186/1471-2407-5-90
	Thymidylate synthase polymorphisms and mRNA expression are independent chemotherapy predictive markers in esophageal adenocarcinoma patients	10.3892/ijo.32.1.201
	VEGF G-1154A is predictive of severe acute toxicities during chemoradiotherapy for esophageal squamous cell carcinoma in Japanese patients	10.1097/FTD.0b013e318180e3d2
	GNAS1 T393C polymorphism is associated with histopathological response to neoadjuvant radiochemotherapy in esophageal cancer	10.1038/tpj.2009.5
	EGFR gene alterations as a prognostic biomarker in advanced esophageal squamous cell carcinoma	10.2741/3607
	p53 Mutation status predicts pathological response to chemoradiotherapy in locally advanced esophageal cancer	10.1245/s10434-009-0786-9
	Polymorphism in epidermal growth factor receptor intron 1 predicts prognosis of patients with esophageal cancer after chemoradiation and surgery	10.1245/s10434-011-1559-9
	Association of the VEGF 936C>T polymorphism with FDG uptake, clinical, histopathological, and metabolic response in patients with adenocarcinomas of the esophagogastric junction	10.1007/s11307-010-0330-0
	DNA repair gene and MTHFR gene polymorphisms as prognostic markers in locally advanced adenocarcinoma of the esophagus or stomach treated with cisplatin and 5-fluorouracil-based neoadjuvant chemotherapy	10.1245/s10434-011-1601-y
	Genetic polymorphisms of ERCC1 and their effects on the efficacy of cisplatin-based chemotherapy in advanced esophageal carcinoma	10.3892/or.2011.1170
	Genetic variation in radiation and platinum pathways predicts severe acute radiation toxicity in patients with esophageal adenocarcinoma treated with cisplatin-based preoperative radiochemotherapy: results from the Eastern Cooperative Oncology Group	10.1007/s00280-011-1556-5
	[The association between polymorphism of transforming growth factor-beta1 and radiochemotherapy response and survival in esophageal squamous cell carcinoma patients]	22041558
	Use of germline polymorphisms in predicting concurrent chemoradiotherapy response in esophageal cancer	10.1016/j.ijrobp.2011.02.036
	Neoadjuvant radiochemotherapy in adenocarcinoma of the esophagus: ERCC1 gene polymorphisms for prediction of response and prognosis	10.1007/s11605-011-1700-x
	VEGF -634C/G genotype is predictive of long-term survival after treatment with a definitive 5-fluorouracil/cisplatin-based chemoradiotherapy in Japanese patients with esophageal squamous cell carcinoma	10.7150/ijms.4914
	Association of Aurora-A (STK15) kinase polymorphisms with clinical outcome of esophageal cancer treated with preoperative chemoradiation	10.1002/cncr.26581
	THRB genetic polymorphisms can predict severe myelotoxicity after definitive chemoradiotherapy in patients with esophageal squamous cell carcinoma	10.7150/ijms.5081
	Genetic polymorphisms at TIMP3 are associated with survival of adenocarcinoma of the gastroesophageal junction	10.1371/journal.pone.0059157
	A NEIL1 single nucleotide polymorphism (rs4462560) predicts the risk of radiation-induced toxicities in esophageal cancer patients treated with definitive radiotherapy 10.1002/cncr.28338	10.1002/cncr.28338
	Expression of KIAA0101 protein is associated with poor survival of esophageal cancer patients and resistance to cisplatin treatment in vitro	10.1038/labinvest.2013.124
	Associations between UGT1A1*6/*28 polymorphisms and irinotecan-induced severe toxicity in Chinese gastric or esophageal cancer patients	10.1007/s12032-013-0630-8
	TNF-alpha -857C>T genotype is predictive of clinical response after treatment with definitive 5-fluorouracil/cisplatin-based chemoradiotherapy in Japanese patients with esophageal squamous cell carcinoma	10.7150/ijms.6749
	ERCC1 C8092A (rs3212986) polymorphism as a predictive marker in esophageal cancer patients treated with cisplatin/5-FU-based neoadjuvant therapy	10.1097/FPC.0b013e3283653afc
	Hypoxia-regulated gene expression and prognosis in loco-regional gastroesophageal cancer 10.3109/0284186x.2013.818247
	The survival impact of XPA and XPC genetic polymorphisms on patients with esophageal squamous cell carcinoma	10.1245/s10434-012-2622-x
	Homozygous GNAS 393C-allele carriers with locally advanced esophageal cancer fail to benefit from platinum-based preoperative chemoradiotherapy	10.1245/s10434-014-3843-y
	ERCC1 single nucleotide polymorphism C8092A, but not its expression is associated with survival of esophageal squamous cell carcinoma patients from Fujian province, China	10.1371/journal.pone.0106600
	Thymidylate synthase genotype-directed chemotherapy for patients with gastric and gastroesophageal junction cancers	10.1371/journal.pone.0107424
	Epidermal growth factor receptor (EGFR) is an independent adverse prognostic factor in esophageal adenocarcinoma patients treated with cisplatin-based neoadjuvant chemotherapy	10.18632/oncotarget.2268
	Genome-scale CRISPR activation screening identifies a role of ELAVL2-CDKN1A axis in paclitaxel resistance in esophageal squamous cell carcinoma	31285951
	Multi-region sequencing unveils novel actionable targets and spatial heterogeneity in esophageal squamous cell carcinoma	10.1038/s41467-019-09255-1
	Genetic variants in nucleotide excision repair pathway predict survival of esophageal squamous cell cancer patients receiving platinum-based chemotherapy	10.1002/mc.22877
	Clinical research of individualized therapy in advanced esophageal cancer based on the ERCC1 C8092A genotype	10.3892/ol.2018.8894
	Association of serum annexin A1 with treatment response and prognosis in patients with esophageal squamous cell carcinoma	10.4103/0973-1482.187297
	A novel pretherapeutic gene expression-based risk score for treatment guidance in gastric cancer	10.1093/annonc/mdx685
	Effects of gene polymorphisms on the risk of severe hyponatremia during DCF chemotherapy for patients with esophageal squamous cell carcinoma	10.3892/ol.2018.9236
	Genetic Variants in MTHFR Gene Predict >/= 2 Radiation Pneumonitis in Esophageal Squamous Cell Carcinoma Patients Treated with Thoracic Radiotherapy	10.1371/journal.pone.0169147
	GALNT14 genotype as a response predictor for concurrent chemoradiotherapy in advanced esophageal squamous cell carcinoma	10.18632/oncotarget.16253
	Pharmacogenetic Analysis of the UK MRC (Medical Research Council) MAGIC Trial: Association of Polymorphisms with Toxicity and Survival in Patients Treated with Perioperative Epirubicin, Cisplatin, and 5-fluorouracil (ECF) Chemotherapy	10.1158/1078-0432.Ccr-16-3142
	Association of tumor necrosis factor-alpha polymorphism with chemotherapy-induced oral mucositis in patients with esophageal cancer	10.3892/mco.2016.1081
	High throughput-targeted sequencing panel for exploring radiosensitivity associated genes in esophageal squamous cell carcinoma	10.3760/cma.j.issn.0253-3766.2017.08.005
	Genetic prediction of long-term survival after neoadjuvant chemoradiation in locally advanced esophageal cancer	10.1038/tpj.2016.9
	Genetic variants of DNA repair genes predict the survival of patients with esophageal squamous cell cancer receiving platinum-based adjuvant chemotherapy	10.1186/s12967-016-0903-z
	The Prognostic Significance of FGFR4 Gly388 Polymorphism in Esophageal Squamous Cell Carcinoma after Concurrent Chemoradiotherapy	10.4143/crt.2015.018
	A germline predictive signature of response to platinum chemotherapy in esophageal cancer	10.1016/j.trsl.2015.12.011
	Predictive role of host constitutive variants in neoadjuvant therapy of esophageal cancer	10.2217/pgs-2016-0009
	Study of single nucleotide polymorphisms of FBW7 and its substrate genes revealed a predictive factor for paclitaxel plus cisplatin chemotherapy in Chinese patients with advanced esophageal squamous cell carcinoma	10.18632/oncotarget.9736
	Differential clonal evolution in oesophageal cancers in response to neo-adjuvant chemotherapy	10.1038/ncomms11111
	Molecular Markers for the Prediction of Minor Response to Neoadjuvant Chemoradiation in Esophageal Cancer: Results of the Prospective Cologne Esophageal Response Prediction (CERP) Study	10.1097/sla.0000000000001911
	Associations of ATM Polymorphisms With Survival in Advanced Esophageal Squamous Cell Carcinoma Patients Receiving Radiation Therapy	10.1016/j.ijrobp.2015.05.002
	Polymorphisms of insulin-like growth factor binding protein-3 as a predictor for risk and patient survival in esophageal squamous cell carcinoma	10.1016/j.biopha.2015.08.021
	[Genetic variation in SDC2 is associated with the risk of radiation esophagitis in patients with esophageal squamous cell carcinoma receiving radiotherapy]	26463144
	DNA repair gene ERCC1 C118T polymorphism predicts sensitivity of recurrent esophageal cancer to radiochemotherapy in a Chinese population	10.1111/1759-7714.12251
	Negative prognostic impact of regulatory T cell infiltration in surgically resected esophageal cancer post-radiochemotherapy	10.18632/oncotarget.4428
	Phase 1a/1b and pharmacogenetic study of docetaxel, oxaliplatin and capecitabine in patients with advanced cancer of the stomach or the gastroesophageal junction	10.1007/s00280-015-2872-y
	Genetic polymorphisms in SLC23A2 as predictive biomarkers of severe acute toxicities after treatment with a definitive 5-fluorouracil/cisplatin-based chemoradiotherapy in Japanese patients with esophageal squamous cell carcinoma	10.7150/ijms.7654
	TGM2: a cell surface marker in esophageal adenocarcinomas	10.1097/jto.0000000000000229
	The biomarker TP53 divides patients with neoadjuvantly treated esophageal cancer into 2 subgroups with markedly different outcomes. A p53 Research Group study	10.1016/j.jtcvs.2014.06.079
	Identification of candidate genes involved in the radiosensitivity of esophageal cancer cells by microarray analysis	10.1111/j.1442-2050.2007.00759.x
	Gene expression profiling of the response of esophageal carcinoma cells to cisplatin	10.1111/j.1442-2050.2007.00761.x
	Promoter DNA methylation of CDO1 gene and its clinical significance in esophageal squamous cell carcinoma	10.1111/dote.12496
	Predictive and prognostic molecular markers in outcome of esophageal cancer	10.1111/j.1442-2050.2006.00622.x
	Oncogenic functions of the transcription factor Nrf2	10.1016/j.freeradbiomed.2013.06.041
	Zinc replenishment reverses overexpression of the proinflammatory mediator S100A8 and esophageal preneoplasia in the rat	10.1053/j.gastro.2008.11.039
	The predictive value of genes of the TGF-beta1 pathway in multimodally treated squamous cell carcinoma of the esophagus	10.1007/s00384-009-0867-z
	Metformin sensitizes chemotherapy by targeting cancer stem cells and the mTOR pathway in esophageal cancer	10.3892/ijo.2014.2450
	Comprehensive screening of genes resistant to an anticancer drug in esophageal squamous cell carcinoma	10.3892/ijo.2015.3085
	Expression of TP53, BCL-2, and VEGFA Genes in Esophagus Carcinoma and its Biological Significance	10.12659/msm.894640
	ALDH-1 expression levels predict response or resistance to preoperative chemoradiation in resectable esophageal cancer patients	10.1016/j.molonc.2013.10.007
	Oncogenic alterations in ERBB2/HER2 represent potential therapeutic targets across tumors from diverse anatomic sites of origin	10.1634/theoncologist.2014-0234
	High orotate phosphoribosyltransferase gene expression predicts complete response to chemoradiotherapy in patients with squamous cell carcinoma of the esophagus	10.1159/000209964
	Cyclooxygenase-2, a Potential Therapeutic Target, Is Regulated by miR-101 in Esophageal Squamous Cell Carcinoma	10.1371/journal.pone.0140642
	Roles of thymidylate synthase and dihydropyrimidine dehydrogenase expression in blood as predictors of response to multimodal therapy in esophageal cancer	10.1016/j.surg.2011.07.018
discarded publications	Title	DOI/PMID
	Proton pump inhibitors reduce cell cycle abnormalities in Barrett's esophagus	10.1038/sj.onc.1204947
	Transgenic rats carrying human c-Ha-ras proto-oncogene are highly susceptible to N-nitrosomethylbenzylamine induction of esophageal tumorigenesis	10.1111/j.1349-7006.2002.tb01315.x
	Acid suppression therapy may not alter malignant progression in Barrett's metaplasia showing p53 protein accumulation	10.1111/j.1572-0241.2002.05770.x
	A mouse model of human oral-esophageal cancer	10.1172/jci15324
	Helicobacter pylori and gastrointestinal tract adenocarcinomas	10.1038/nrc703
	Radioprotective gene therapy	10.2174/1566523034578384
	Targeting c-Myb expression in human disease	10.1517/14728222.7.2.235
	Differential effects of leptin on cancer in vitro	10.1016/s0022-4804(03)00166-5
	A MAGE-3 peptide presented by HLA-DR1 to CD4+ T cells that were isolated from a melanoma patient vaccinated with a MAGE-3 protein	10.4049/jimmunol.171.1.219
	NF-kappaB activation in esophageal adenocarcinoma: relationship to Barrett's metaplasia, survival, and response to neoadjuvant chemoradiotherapy	10.1097/01.sla.0000118751.95179.c6
	Rapid induction of skin and mammary tumors in human c-Ha-ras proto-oncogene transgenic rats by treatment with 7,12-dimethylbenz[a]anthracene followed by 12-O-tetradecanoylphorbol 13-acetate	10.1111/j.1349-7006.2004.tb02204.x
	Trastuzumab, paclitaxel, cisplatin, and radiation for adenocarcinoma of the esophagus: a phase I study	10.1081/cnv-200032951
	Phase I trial of UFT/leucovorin and irinotecan in patients with advanced cancer	10.1016/j.ejca.2003.10.022
	5-Aza-2'-deoxycytidine induces retinoic acid receptor-beta(2) demethylation and growth inhibition in esophageal squamous carcinoma cells	10.1016/j.canlet.2005.01.012
	Novel molecular targeted therapy for esophageal cancer	10.1002/jso.20367
	Genomic analysis of Barrett's esophagus after ablative therapy: persistence of genetic alterations at tumor suppressor loci	10.1002/ijc.21302
	Selenomethionine treatment does not alter gene expression in normal squamous esophageal mucosa in a high-risk Chinese population	10.1158/1055-9965.Epi-06-0135
	Lack of prognostic impact of p53 gene mutation and p53 phosphorylation at serine 15 in multimodally treated adenocarcinomas of the gastroesophageal junction	10.1007/s00432-006-0085-9
	Clinical application of pharmacogenetics in gastrointestinal diseases	10.1517/14656566.7.14.1857
	Bile acids aided by acid suppression therapy may be associated with the development of esophageal cancers in westernized societies	10.1016/j.mehy.2005.04.045
	Aberrant hypermethylation of the promoter region of the CHFR gene is rare in primary breast cancer	10.1007/s10549-005-9112-9
	IL-13 involvement in eosinophilic esophagitis: transcriptome analysis and reversibility with glucocorticoids	10.1016/j.jaci.2007.10.024
	Cytogenetic characterization and gene expression profiling in the rat reflux-induced esophageal tumor model	10.1016/j.jtcvs.2006.07.044
	Docetaxel: in gastric cancer	10.2165/00003495-200767130-00007
	Imatinib in the management of multiple gastrointestinal stromal tumors associated with a germline KIT K642E mutation	10.5858/2007-131-1393-iitmom
	Comparison of pretherapeutic and posttherapeutic expression levels of chemotherapy-associated genes in adenocarcinomas of the esophagus treated by 5-fluorouracil- and cisplatin-based neoadjuvant chemotherapy	10.1309/1u6x4l9xfjljv940
	The 17q12-q21 amplicon: Her2 and topoisomerase-IIalpha and their importance to the biology of solid tumours	10.1016/j.ctrv.2006.10.001
	Phase I/II study of trastuzumab, paclitaxel, cisplatin and radiation for locally advanced, HER2 overexpressing, esophageal adenocarcinoma	10.1016/j.ijrobp.2006.08.076
	Cancer prevention with freeze-dried berries and berry components	10.1016/j.semcancer.2007.05.001
	Analysis of the methylation status of genes up-regulated by the demethylating agent, 5-aza-2'-deoxycytidine, in esophageal squamous cell carcinoma	18636205
	Epigenetic alteration of the Wnt inhibitory factor-1 promoter occurs early in the carcinogenesis of Barrett's esophagus	10.1111/j.1349-7006.2007.00663.x
	Strong association of a common dihydropyrimidine dehydrogenase gene polymorphism with fluoropyrimidine-related toxicity in cancer patients	10.1371/journal.pone.0004003
	Changes in gene expression of gastric mucosa during therapeutic acid inhibition	10.1097/MEG.0b013e3282f5dc19
	Utility of biomarkers in prediction of response to ablative therapy in Barrett's esophagus	10.1053/j.gastro.2008.04.036
	Radioprotection in vitro and in vivo by minicircle plasmid carrying the human manganese superoxide dismutase transgene	10.1089/hum.2007.141
	Inflammation and esophageal carcinogenesis	10.1016/j.coph.2009.06.010
	Differential effects of PPARgamma activation by the oral antidiabetic agent pioglitazone in Barrett's carcinoma in vitro and in vivo	10.1007/s00535-009-0086-y
	Risk analysis of severe myelotoxicity with temozolomide: the effects of clinical and genetic factors	10.1215/15228517-2008-120
	Effectiveness of HSV-tk suicide gene therapy driven by the Grp78 stress-inducible promoter in esophagogastric junction and gastric adenocarcinomas	10.1007/s11605-009-0839-1
	Death-associated protein kinase (DAPK) promoter methylation and response to neoadjuvant radiochemotherapy in esophageal cancer	10.1245/s10434-009-0356-1
	Pharmacogenetic analyses of a phase III trial in metastatic gastroesophageal adenocarcinoma with fluorouracil and leucovorin plus either oxaliplatin or cisplatin: a study of the arbeitsgemeinschaft internistische onkologie	10.1200/jco.2008.19.1718
	ErbB receptors in the biology and pathology of the aerodigestive tract	10.1016/j.yexcr.2008.08.009
	Amelanotic malignant melanoma of the esophagus: report of two cases with immunohistochemical and molecular genetic study of KIT and PDGFRA	10.3748/wjg.15.2679
	Black raspberry components inhibit proliferation, induce apoptosis, and modulate gene expression in rat esophageal epithelial cells	10.1080/01635580903285148
	Chemoprotective effects of curcumin in esophageal epithelial cells exposed to bile acids	10.3748/wjg.v16.i33.4152
	Primary extragastrointestinal stromal tumor of the pleura: report of a unique case with genetic confirmation	10.1097/PAS.0b013e3181d9f18f
	Molecular response prediction in multimodality treatment for adenocarcinoma of the esophagus and esophagogastric junction	10.1007/978-3-540-70579-6_15
	Microarray-based response prediction in esophageal adenocarcinoma	10.1158/1078-0432.Ccr-09-1673
	CDX2 regulates multidrug resistance 1 gene expression in malignant intestinal epithelium	10.1158/0008-5472.Can-09-4701
	Association of TGF-β1 and XPD polymorphisms with severe acute radiation-induced esophageal toxicity in locally advanced lung cancer patients treated with radiotherapy	10.1016/j.radonc.2010.08.015
	Development of a multicomponent prediction model for acute esophagitis in lung cancer patients receiving chemoradiotherapy	10.1016/j.ijrobp.2011.03.012
	MET amplification identifies a small and aggressive subgroup of esophagogastric adenocarcinoma with evidence of responsiveness to crizotinib	10.1200/jco.2011.35.4928
	Functional promoter rs2868371 variant of HSPB1 associates with radiation-induced esophageal toxicity in patients with non-small-cell lung cancer treated with radio(chemo)therapy	10.1016/j.radonc.2011.08.039
	Bile acid-induced expression of activation-induced cytidine deaminase during the development of Barrett's oesophageal adenocarcinoma	10.1093/carcin/bgr194
	A phase I study of concurrent chemotherapy (paclitaxel and carboplatin) and thoracic radiotherapy with swallowed manganese superoxide dismutase plasmid liposome protection in patients with locally advanced stage III non-small-cell lung cancer	10.1089/hum.2010.078
	Neuroendocrine carcinoma of the esophagus: a case report with immunohistochemical and molecular genetic analyses of KIT and PDGFRA	10.1007/s12032-010-9499-y
	KIT and PDGFRA in esophageal pure small cell carcinoma	22076173
	Roles of thymidylate synthase and dihydropyrimidine dehydrogenase expression in blood as predictors of response to multimodal therapy in esophageal cancer	10.1016/j.surg.2011.07.018
	Association of Aurora-A (STK15) kinase polymorphisms with clinical outcome of esophageal cancer treated with preoperative chemoradiation	10.1002/cncr.26581
	[Photodynamic therapy in the treatment of breast cancer]	23157138
	Prescribing radiation dose to lung cancer patients based on personalized toxicity estimates	10.1097/JTO.0b013e318269410a
	Lack of EGFR mutations benefiting gefitinib treatment in adenocarcinoma of esophagogastric junction	10.1186/1477-7819-10-14
	Identification and characterization of stemlike cells in human esophageal adenocarcinoma and normal epithelial cell lines	10.1016/j.jtcvs.2012.08.008
	A predictive model for dysphagia following IMRT for head and neck cancer: introduction of the EMLasso technique	10.1016/j.radonc.2013.03.021
	Current strategies to minimize toxicity of oxaliplatin: selection of pharmacogenomic panel tests	10.1097/cad.0000000000000002
	Growth inhibitory effects and molecular mechanisms of crotoxin treatment in esophageal Eca-109 cells and transplanted tumors in nude mice	10.1038/aps.2012.156
	Recent developments in esophageal adenocarcinoma	10.3322/caac.21185
	Curcumin and anthocyanin inhibit pepsin-mediated cell damage and carcinogenic changes in airway epithelial cells	24294686
	Phase I study of everolimus and mitomycin C for patients with metastatic esophagogastric adenocarcinoma	10.1002/cam4.77
	New therapeutic strategies for squamous cell cancer and adenocarcinoma	10.1111/nyas.12247
	Hypoxia-regulated gene expression and prognosis in loco-regional gastroesophageal cancer	10.3109/0284186x.2013.818247
	Comparable molecular alterations in 4-nitroquinoline 1-oxide-induced oral and esophageal cancer in mice and in human esophageal cancer, associated with poor prognosis of patients	23812217
	Genetic variations in TGFβ1, tPA, and ACE and radiation-induced thoracic toxicities in patients with non-small-cell lung cancer	10.1097/JTO.0b013e318274592e
	Gastroesophageal junction adenocarcinoma displays abnormalities in homologous recombination and nucleotide excision repair	28210138
	Esophageal radioprotection by swallowed JP4-039/F15 in thoracic-irradiated mice with transgenic lung tumors	24982207
	Genome-wide analysis of esophageal adenocarcinoma yields specific copy number aberrations that correlate with prognosis	10.1002/gcc.22143
	Thymidylate synthase genotype-directed chemotherapy for patients with gastric and gastroesophageal junction cancers	10.1371/journal.pone.0107424
	Src mutation induces acquired lapatinib resistance in ERBB2-amplified human gastroesophageal adenocarcinoma models	10.1371/journal.pone.0109440
	MicroRNA signatures in chemotherapy resistant esophageal cancer cell lines	10.3748/wjg.v20.i40.14904
	Preexisting oncogenic events impact trastuzumab sensitivity in ERBB2-amplified gastroesophageal adenocarcinoma	10.1172/jci75200
	Organ-specific responses of total body irradiated doxycycline-inducible manganese superoxide dismutase Tet/Tet mice	25398796
	Notch signaling drives stemness and tumorigenicity of esophageal adenocarcinoma	10.1158/0008-5472.Can-14-2051
	Squamous cell carcinoma after radiofrequency ablation for Barrett's dysplasia	10.3748/wjg.v20.i15.4453
	Selective inhibition of esophageal cancer cells by combination of HDAC inhibitors and Azacytidine	10.1080/15592294.2015.1039216
	Phase 1a/1b and pharmacogenetic study of docetaxel, oxaliplatin and capecitabine in patients with advanced cancer of the stomach or the gastroesophageal junction	10.1007/s00280-015-2872-y
	Phase II Trial of Sorafenib in Patients with Chemotherapy Refractory Metastatic Esophageal and Gastroesophageal (GE) Junction Cancer	10.1371/journal.pone.0134731
	Germline TYMS genotype is highly predictive in patients with metastatic gastrointestinal malignancies receiving capecitabine-based chemotherapy	10.1007/s00280-015-2698-7
	Prognostic Role of a Multimarker Analysis of Circulating Tumor Cells in Advanced Gastric and Gastroesophageal Adenocarcinomas	10.1159/000437373
	APR-246 potently inhibits tumour growth and overcomes chemoresistance in preclinical models of oesophageal adenocarcinoma	10.1136/gutjnl-2015-309770
	Trastuzumab increases the sensitivity of HER2-amplified human gastric cancer cells to oxaliplatin and cisplatin by affecting the expression of telomere-associated proteins	10.3892/ol.2014.2793
	Regulation of cellular sphingosine-1-phosphate by sphingosine kinase 1 and sphingosine-1-phopshate lyase determines chemotherapy resistance in gastroesophageal cancer	10.1186/s12885-015-1718-7
	Tumor profiling of gastric and esophageal carcinoma reveal different treatment options	10.1080/15384047.2015.1026479
	Recent Advances From Basic and Clinical Studies of Esophageal Squamous Cell Carcinoma	10.1053/j.gastro.2015.08.054
	Human epidermal growth factor receptor 2 testing in gastric and gastroesophageal junction adenocarcinomas: role of the gastroenterologist	10.1016/j.gie.2014.12.040
	DNA repair gene polymorphisms and clinical outcome of patients with primary small cell carcinoma of the esophagus	10.1007/s13277-014-2718-y
	Genetic risk of subsequent esophageal cancer in lymphoma and breast cancer long-term survival patients: a pilot study	10.1038/tpj.2015.41
	Laryngeal Squamous Intraepithelial Lesions: An Updated Review on Etiology, Classification, Molecular Changes, and Treatment	10.1097/pap.0000000000000106
	PIK3CA Mutations in Resected Small Cell Lung Cancer	10.17219/acem/25928
	Differential role of microRNAs in the pathogenesis and treatment of Esophageal cancer	10.1016/j.biopha.2016.05.009
	HSPB1 polymorphisms might be associated with radiation-induced damage risk in lung cancer patients treated with radiotherapy	10.1007/s13277-016-4959-4
	Clinical impact of tumour biology in the management of gastroesophageal cancer	10.1038/nrclinonc.2016.15
	Predictive value of GSTP1 Ile105Val polymorphism in clinical outcomes of chemotherapy in gastric and colorectal cancers: a systematic review and meta-analysis	10.1007/s00280-016-3047-1
	From Reflux Esophagitis to Esophageal Adenocarcinoma	10.1159/000445225
	miR-221 Mediates Chemoresistance of Esophageal Adenocarcinoma by Direct Targeting of DKK2 Expression	10.1097/sla.0000000000001928
	Tumor profiling of co-regulated receptor tyrosine kinase and chemoresistant genes reveal different targeting options for lung and gastroesophageal cancers	28078044
	Pre-treatment assay of 5-fluorouracil degradation rate (5-FUDR) to improve prediction of 5-fluorouracil toxicity in gastro-esophageal cancer	10.18632/oncotarget.12571
	ERBB2-Mutated Metastatic Non-Small Cell Lung Cancer: Response and Resistance to Targeted Therapies	10.1016/j.jtho.2017.01.023
	The Evolving Genomic Landscape of Barrett's Esophagus and Esophageal Adenocarcinoma	10.1053/j.gastro.2017.07.007
	A nonrandomized trial of vitamin D supplementation for Barrett's esophagus	10.1371/journal.pone.0184928
	Esophageal Adenocarcinoma Cells and Xenograft Tumors Exposed to Erb-b2 Receptor Tyrosine Kinase 2 and 3 Inhibitors Activate Transforming Growth Factor Beta Signaling, Which Induces Epithelial to Mesenchymal Transition	10.1053/j.gastro.2017.03.004
	Nrf2 promotes mutant K-ras/p53-driven pancreatic carcinogenesis	10.1093/carcin/bgx043
	Omeprazole Inhibits Cell Proliferation and Induces G0/G1 Cell Cycle Arrest through Up-regulating miR-203a-3p Expression in Barrett's Esophagus Cells	10.3389/fphar.2017.00968
	Proton Pump Inhibitors Do Not Reduce the Risk of Esophageal Adenocarcinoma in Patients with Barrett's Esophagus: A Systematic Review and Meta-Analysis	10.1371/journal.pone.0169691
	Genetic Alterations in Esophageal Tissues From Squamous Dysplasia to Carcinoma	10.1053/j.gastro.2017.03.033
	Novel Targeted Therapies for Esophagogastric Cancer	10.1016/j.soc.2016.10.002
	A comparative analysis of whole genome sequencing of esophageal adenocarcinoma pre- and post-chemotherapy	10.1101/gr.214296.116
	Gefitinib and EGFR Gene Copy Number Aberrations in Esophageal Cancer	10.1200/jco.2016.70.3934
	Phase I Study of Epigenetic Priming with Azacitidine Prior to Standard Neoadjuvant Chemotherapy for Patients with Resectable Gastric and Esophageal Adenocarcinoma: Evidence of Tumor Hypomethylation as an Indicator of Major Histopathologic Response	10.1158/1078-0432.Ccr-16-1896
	Anti-apoptotic effect of banhasasim-tang on chronic acid reflux esophagitis	10.3748/wjg.v23.i25.4644
	Mutations in SLC5A6 associated with brain, immune, bone, and intestinal dysfunction in a young child	10.1007/s00439-016-1751-x
	Gastric cancer: somatic genetics as a guide to therapy	10.1136/jmedgenet-2016-104171
	A novel pretherapeutic gene expression-based risk score for treatment guidance in gastric cancer	10.1093/annonc/mdx685
	Extreme chromosome 17 copy number instability is a prognostic factor in patients with gastroesophageal adenocarcinoma: A retrospective cohort study	10.1002/gcc.22504
	NSAID use and somatic exomic mutations in Barrett's esophagus	10.1186/s13073-018-0520-y
	Distinct esophageal adenocarcinoma molecular subtype has subtype-specific gene expression and mutation patterns	10.1186/s12864-018-5165-0
	Prevalence of Homologous Recombination-Related Gene Mutations Across Multiple Cancer Types	10.1200/po.17.00286
	Genomic profiles of primary and metastatic esophageal adenocarcinoma identified via digital sorting of pure cell populations: results from a case report	10.1186/s12885-018-4789-4
	Expression signatures and roles of MicroRNAs in human oesophageal adenocarcinomas	10.1111/jcmm.13300
	Organoid cultures recapitulate esophageal adenocarcinoma heterogeneity providing a model for clonality studies and precision therapeutics	10.1038/s41467-018-05190-9
	Transformation to small-cell lung cancer following treatment with icotinib in a patient with lung adenocarcinoma	10.3892/ol.2018.8040
	microRNA 125a Regulates MHC-I Expression on Esophageal Adenocarcinoma Cells, Associated With Suppression of Antitumor Immune Response and Poor Outcomes of Patients	10.1053/j.gastro.2018.06.030
	In Vivo Short-Term Topical Application of BAY 11-7082 Prevents the Acidic Bile-Induced mRNA and miRNA Oncogenic Phenotypes in Exposed Murine Hypopharyngeal Mucosa	10.1016/j.neo.2018.02.001
	Concept of histone deacetylases in cancer: Reflections on esophageal carcinogenesis and treatment	10.3748/wjg.v24.i41.4635
	Metabolomic and BH3 profiling of esophageal cancers: novel assessment methods for precision therapy	10.1186/s12876-018-0823-x
	Complex phenotype of dyskeratosis congenita and mood dysregulation with novel homozygous RTEL1 and TPH1 variants	10.1002/ajmg.a.38706
	HPV Status and Mutation Analysis Using Multiparallel Sequencing in Distal Oesophageal and Gastro-oesophageal Junction Adenocarcinomas	30338755
	Genetic profiling as a clinical tool in advanced parathyroid carcinoma	10.1007/s00432-019-02945-9
	Effect of Vitamin D Supplementation on Relapse-Free Survival Among Patients With Digestive Tract Cancers: The AMATERASU Randomized Clinical Trial	10.1001/jama.2019.2210
